# Supplementary material for: Prognostic Role of 18F-FDG PET/CT in Oligometastatic Non-Small Cell Lung Cancer: Preliminary Results from Single Center
Source: Cancers (Basel). 2026 Jun 9;18(12):1880. doi: 10.3390/cancers18121880 (PMC13297079; doi:10.3390/cancers18121880)
Supplement: Supplementary file 1 [file cancers-18-01880-s001.zip]

Archive with 1 entries (1 files):
- cancers-4306094-supplementary.pdf
